# Supplementary material for: Blood Bacterial DNA Load and Profiling Differ in Colorectal Cancer Patients Compared to Tumor-Free Controls
Source: Cancers (Basel). 2021 Dec 18;13(24):6363. doi: 10.3390/cancers13246363 (PMC8699505; doi:10.3390/cancers13246363)
Supplement: Supplementary file 1 [file cancers-13-06363-s001.zip]

Archive with 1 entries (1 files):
- cancers-1475939-supplementary.pdf
